# Supplementary material for: A Computational Approach to Understanding and Predicting the Edulcorant Profile of Glucosyl Steviol Glycosides
Source: Foods. 2024 Jun 7;13(12):1798. doi: 10.3390/foods13121798 (PMC11202765; doi:10.3390/foods13121798)
Supplement: Supplementary file 1 [file foods-13-01798-s001.zip]

Archive with 1 entries (1 files):
- foods-2996319-supplementary.pdf
